# Supplementary material for: Development of the Theta Comparative Cell Scoring Method to Quantify Diverse Phenotypic Responses Between Distinct Cell Types
Source: Assay Drug Dev Technol. 2016 Sep 1;14(7):395–406. doi: 10.1089/adt.2016.730 (PMC5015429; doi:10.1089/adt.2016.730)
Supplement: Supplemental data [file Supp_Table1.csv]

feature_name
cell_AreaShape_Area
cell_AreaShape_Center_X
cell_AreaShape_Center_Y
cell_AreaShape_Compactness
cell_AreaShape_Eccentricity
cell_AreaShape_EulerNumber
cell_AreaShape_Extent
cell_AreaShape_FormFactor
cell_AreaShape_MajorAxisLength
cell_AreaShape_MaxFeretDiameter
cell_AreaShape_MaximumRadius
cell_AreaShape_MeanRadius
cell_AreaShape_MedianRadius
cell_AreaShape_MinFeretDiameter
cell_AreaShape_MinorAxisLength
cell_AreaShape_Orientation
cell_AreaShape_Perimeter
cell_AreaShape_Solidity
cell_AreaShape_Zernike_0_0
cell_AreaShape_Zernike_1_1
cell_AreaShape_Zernike_2_0
cell_AreaShape_Zernike_2_2
cell_AreaShape_Zernike_3_1
cell_AreaShape_Zernike_3_3
cell_AreaShape_Zernike_4_0
cell_AreaShape_Zernike_4_2
cell_AreaShape_Zernike_4_4
cell_AreaShape_Zernike_5_1
cell_AreaShape_Zernike_5_3
cell_AreaShape_Zernike_5_5
cell_AreaShape_Zernike_6_0
cell_AreaShape_Zernike_6_2
cell_AreaShape_Zernike_6_4
cell_AreaShape_Zernike_6_6
cell_AreaShape_Zernike_7_1
cell_AreaShape_Zernike_7_3
cell_AreaShape_Zernike_7_5
cell_AreaShape_Zernike_7_7
cell_AreaShape_Zernike_8_0
cell_AreaShape_Zernike_8_2
cell_AreaShape_Zernike_8_4
cell_AreaShape_Zernike_8_6
cell_AreaShape_Zernike_8_8
cell_AreaShape_Zernike_9_1
cell_AreaShape_Zernike_9_3
cell_AreaShape_Zernike_9_5
cell_AreaShape_Zernike_9_7
cell_AreaShape_Zernike_9_9
cell_Children_cytoplasm_Count
cell_Children_protrusions_Count
cell_Children_speckles_ch2_Count
cell_Children_speckles_ch4_Count
cell_Location_Center_X
cell_Location_Center_Y
cell_Mean_speckles_ch2_Location_Center_X
cell_Mean_speckles_ch2_Location_Center_Y
cell_Mean_speckles_ch2_Number_Object_Number
cell_Mean_speckles_ch4_Location_Center_X
cell_Mean_speckles_ch4_Location_Center_Y
cell_Mean_speckles_ch4_Number_Object_Number
cell_Neighbors_AngleBetweenNeighbors_2
cell_Neighbors_FirstClosestDistance_2
cell_Neighbors_FirstClosestObjectNumber_2
cell_Neighbors_NumberOfNeighbors_2
cell_Neighbors_PercentTouching_2
cell_Neighbors_SecondClosestDistance_2
cell_Neighbors_SecondClosestObjectNumber_2
cell_Number_Object_Number
cell_Parent_nuclei
cell_RadialDistribution_FracAtD_ch2_1of4
cell_RadialDistribution_FracAtD_ch2_2of4
cell_RadialDistribution_FracAtD_ch2_3of4
cell_RadialDistribution_FracAtD_ch2_4of4
cell_RadialDistribution_MeanFrac_ch2_1of4
cell_RadialDistribution_MeanFrac_ch2_2of4
cell_RadialDistribution_MeanFrac_ch2_3of4
cell_RadialDistribution_MeanFrac_ch2_4of4
cell_RadialDistribution_RadialCV_ch2_1of4
cell_RadialDistribution_RadialCV_ch2_2of4
cell_RadialDistribution_RadialCV_ch2_3of4
cell_RadialDistribution_RadialCV_ch2_4of4
cyto_ImageNumber
cyto_ObjectNumber
cyto_Location_Center_X
cyto_Location_Center_Y
cyto_Number_Object_Number
cyto_Parent_cells
cyto_Parent_nuclei
nuclei_ImageNumber
nuclei_ObjectNumber
nuclei_AreaShape_Area
nuclei_AreaShape_Center_X
nuclei_AreaShape_Center_Y
nuclei_AreaShape_Compactness
nuclei_AreaShape_Eccentricity
nuclei_AreaShape_EulerNumber
nuclei_AreaShape_Extent
nuclei_AreaShape_FormFactor
nuclei_AreaShape_MajorAxisLength
nuclei_AreaShape_MaxFeretDiameter
nuclei_AreaShape_MaximumRadius
nuclei_AreaShape_MeanRadius
nuclei_AreaShape_MedianRadius
nuclei_AreaShape_MinFeretDiameter
nuclei_AreaShape_MinorAxisLength
nuclei_AreaShape_Orientation
nuclei_AreaShape_Perimeter
nuclei_AreaShape_Solidity
nuclei_AreaShape_Zernike_0_0
nuclei_AreaShape_Zernike_1_1
nuclei_AreaShape_Zernike_2_0
nuclei_AreaShape_Zernike_2_2
nuclei_AreaShape_Zernike_3_1
nuclei_AreaShape_Zernike_3_3
nuclei_AreaShape_Zernike_4_0
nuclei_AreaShape_Zernike_4_2
nuclei_AreaShape_Zernike_4_4
nuclei_AreaShape_Zernike_5_1
nuclei_AreaShape_Zernike_5_3
nuclei_AreaShape_Zernike_5_5
nuclei_AreaShape_Zernike_6_0
nuclei_AreaShape_Zernike_6_2
nuclei_AreaShape_Zernike_6_4
nuclei_AreaShape_Zernike_6_6
nuclei_AreaShape_Zernike_7_1
nuclei_AreaShape_Zernike_7_3
nuclei_AreaShape_Zernike_7_5
nuclei_AreaShape_Zernike_7_7
nuclei_AreaShape_Zernike_8_0
nuclei_AreaShape_Zernike_8_2
nuclei_AreaShape_Zernike_8_4
nuclei_AreaShape_Zernike_8_6
nuclei_AreaShape_Zernike_8_8
nuclei_AreaShape_Zernike_9_1
nuclei_AreaShape_Zernike_9_3
nuclei_AreaShape_Zernike_9_5
nuclei_AreaShape_Zernike_9_7
nuclei_AreaShape_Zernike_9_9
nuclei_Children_cells_Count
nuclei_Children_cells_inner_Count
nuclei_Children_cytoplasm_Count
nuclei_Children_nucleoli_Count
nuclei_Location_Center_X
nuclei_Location_Center_Y
nuclei_Mean_nucleoli_AreaShape_Area
nuclei_Mean_nucleoli_AreaShape_Center_X
nuclei_Mean_nucleoli_AreaShape_Center_Y
nuclei_Mean_nucleoli_AreaShape_Compactness
nuclei_Mean_nucleoli_AreaShape_Eccentricity
nuclei_Mean_nucleoli_AreaShape_EulerNumber
nuclei_Mean_nucleoli_AreaShape_Extent
nuclei_Mean_nucleoli_AreaShape_FormFactor
nuclei_Mean_nucleoli_AreaShape_MajorAxisLength
nuclei_Mean_nucleoli_AreaShape_MaxFeretDiameter
nuclei_Mean_nucleoli_AreaShape_MaximumRadius
nuclei_Mean_nucleoli_AreaShape_MeanRadius
nuclei_Mean_nucleoli_AreaShape_MedianRadius
nuclei_Mean_nucleoli_AreaShape_MinFeretDiameter
nuclei_Mean_nucleoli_AreaShape_MinorAxisLength
nuclei_Mean_nucleoli_AreaShape_Orientation
nuclei_Mean_nucleoli_AreaShape_Perimeter
nuclei_Mean_nucleoli_AreaShape_Solidity
nuclei_Mean_nucleoli_AreaShape_Zernike_0_0
nuclei_Mean_nucleoli_AreaShape_Zernike_1_1
nuclei_Mean_nucleoli_AreaShape_Zernike_2_0
nuclei_Mean_nucleoli_AreaShape_Zernike_2_2
nuclei_Mean_nucleoli_AreaShape_Zernike_3_1
nuclei_Mean_nucleoli_AreaShape_Zernike_3_3
nuclei_Mean_nucleoli_AreaShape_Zernike_4_0
nuclei_Mean_nucleoli_AreaShape_Zernike_4_2
nuclei_Mean_nucleoli_AreaShape_Zernike_4_4
nuclei_Mean_nucleoli_AreaShape_Zernike_5_1
nuclei_Mean_nucleoli_AreaShape_Zernike_5_3
nuclei_Mean_nucleoli_AreaShape_Zernike_5_5
nuclei_Mean_nucleoli_AreaShape_Zernike_6_0
nuclei_Mean_nucleoli_AreaShape_Zernike_6_2
nuclei_Mean_nucleoli_AreaShape_Zernike_6_4
nuclei_Mean_nucleoli_AreaShape_Zernike_6_6
nuclei_Mean_nucleoli_AreaShape_Zernike_7_1
nuclei_Mean_nucleoli_AreaShape_Zernike_7_3
nuclei_Mean_nucleoli_AreaShape_Zernike_7_5
nuclei_Mean_nucleoli_AreaShape_Zernike_7_7
nuclei_Mean_nucleoli_AreaShape_Zernike_8_0
nuclei_Mean_nucleoli_AreaShape_Zernike_8_2
nuclei_Mean_nucleoli_AreaShape_Zernike_8_4
nuclei_Mean_nucleoli_AreaShape_Zernike_8_6
nuclei_Mean_nucleoli_AreaShape_Zernike_8_8
nuclei_Mean_nucleoli_AreaShape_Zernike_9_1
nuclei_Mean_nucleoli_AreaShape_Zernike_9_3
nuclei_Mean_nucleoli_AreaShape_Zernike_9_5
nuclei_Mean_nucleoli_AreaShape_Zernike_9_7
nuclei_Mean_nucleoli_AreaShape_Zernike_9_9
nuclei_Mean_nucleoli_Location_Center_X
nuclei_Mean_nucleoli_Location_Center_Y
nuclei_Mean_nucleoli_Number_Object_Number
nuclei_Neighbors_AngleBetweenNeighbors_2
nuclei_Neighbors_FirstClosestDistance_2
nuclei_Neighbors_FirstClosestObjectNumber_2
nuclei_Neighbors_NumberOfNeighbors_2
nuclei_Neighbors_PercentTouching_2
nuclei_Neighbors_SecondClosestDistance_2
nuclei_Neighbors_SecondClosestObjectNumber_2
nuclei_Number_Object_Number
nucleoli_ImageNumber
nucleoli_ObjectNumber
nucleoli_AreaShape_Area
nucleoli_AreaShape_Center_X
nucleoli_AreaShape_Center_Y
nucleoli_AreaShape_Compactness
nucleoli_AreaShape_Eccentricity
nucleoli_AreaShape_EulerNumber
nucleoli_AreaShape_Extent
nucleoli_AreaShape_FormFactor
nucleoli_AreaShape_MajorAxisLength
nucleoli_AreaShape_MaxFeretDiameter
nucleoli_AreaShape_MaximumRadius
nucleoli_AreaShape_MeanRadius
nucleoli_AreaShape_MedianRadius
nucleoli_AreaShape_MinFeretDiameter
nucleoli_AreaShape_MinorAxisLength
nucleoli_AreaShape_Orientation
nucleoli_AreaShape_Perimeter
nucleoli_AreaShape_Solidity
nucleoli_AreaShape_Zernike_0_0
nucleoli_AreaShape_Zernike_1_1
nucleoli_AreaShape_Zernike_2_0
nucleoli_AreaShape_Zernike_2_2
nucleoli_AreaShape_Zernike_3_1
nucleoli_AreaShape_Zernike_3_3
nucleoli_AreaShape_Zernike_4_0
nucleoli_AreaShape_Zernike_4_2
nucleoli_AreaShape_Zernike_4_4
nucleoli_AreaShape_Zernike_5_1
nucleoli_AreaShape_Zernike_5_3
nucleoli_AreaShape_Zernike_5_5
nucleoli_AreaShape_Zernike_6_0
nucleoli_AreaShape_Zernike_6_2
nucleoli_AreaShape_Zernike_6_4
nucleoli_AreaShape_Zernike_6_6
nucleoli_AreaShape_Zernike_7_1
nucleoli_AreaShape_Zernike_7_3
nucleoli_AreaShape_Zernike_7_5
nucleoli_AreaShape_Zernike_7_7
nucleoli_AreaShape_Zernike_8_0
nucleoli_AreaShape_Zernike_8_2
nucleoli_AreaShape_Zernike_8_4
nucleoli_AreaShape_Zernike_8_6
nucleoli_AreaShape_Zernike_8_8
nucleoli_AreaShape_Zernike_9_1
nucleoli_AreaShape_Zernike_9_3
nucleoli_AreaShape_Zernike_9_5
nucleoli_AreaShape_Zernike_9_7
nucleoli_AreaShape_Zernike_9_9
nucleoli_Location_Center_X
nucleoli_Location_Center_Y
nucleoli_Number_Object_Number
nucleoli_Parent_nuclei
protrusions_ImageNumber
protrusions_ObjectNumber
protrusions_AreaShape_Area
protrusions_AreaShape_Center_X
protrusions_AreaShape_Center_Y
protrusions_AreaShape_Compactness
protrusions_AreaShape_Eccentricity
protrusions_AreaShape_EulerNumber
protrusions_AreaShape_Extent
protrusions_AreaShape_FormFactor
protrusions_AreaShape_MajorAxisLength
protrusions_AreaShape_MaxFeretDiameter
protrusions_AreaShape_MaximumRadius
protrusions_AreaShape_MeanRadius
protrusions_AreaShape_MedianRadius
protrusions_AreaShape_MinFeretDiameter
protrusions_AreaShape_MinorAxisLength
protrusions_AreaShape_Orientation
protrusions_AreaShape_Perimeter
protrusions_AreaShape_Solidity
protrusions_AreaShape_Zernike_0_0
protrusions_AreaShape_Zernike_1_1
protrusions_AreaShape_Zernike_2_0
protrusions_AreaShape_Zernike_2_2
protrusions_AreaShape_Zernike_3_1
protrusions_AreaShape_Zernike_3_3
protrusions_AreaShape_Zernike_4_0
protrusions_AreaShape_Zernike_4_2
protrusions_AreaShape_Zernike_4_4
protrusions_AreaShape_Zernike_5_1
protrusions_AreaShape_Zernike_5_3
protrusions_AreaShape_Zernike_5_5
protrusions_AreaShape_Zernike_6_0
protrusions_AreaShape_Zernike_6_2
protrusions_AreaShape_Zernike_6_4
protrusions_AreaShape_Zernike_6_6
protrusions_AreaShape_Zernike_7_1
protrusions_AreaShape_Zernike_7_3
protrusions_AreaShape_Zernike_7_5
protrusions_AreaShape_Zernike_7_7
protrusions_AreaShape_Zernike_8_0
protrusions_AreaShape_Zernike_8_2
protrusions_AreaShape_Zernike_8_4
protrusions_AreaShape_Zernike_8_6
protrusions_AreaShape_Zernike_8_8
protrusions_AreaShape_Zernike_9_1
protrusions_AreaShape_Zernike_9_3
protrusions_AreaShape_Zernike_9_5
protrusions_AreaShape_Zernike_9_7
protrusions_AreaShape_Zernike_9_9
protrusions_Location_Center_X
protrusions_Location_Center_Y
